# Supplementary material for: CRISPs Function to Boost Sperm Power Output and Motility
Source: Front Cell Dev Biol. 2021 Aug 5;9:693258. doi: 10.3389/fcell.2021.693258 (PMC8374954; doi:10.3389/fcell.2021.693258)
Supplement: Supplementary file 17 [file Data_Sheet_3.xlsx]

## Sheet: Fig. 2
Figure 2. The calculated primary oscillating frequency (POF) across sperm from wild type and Crisp knock out mice. The data presented is 25-30 sperm/genotype. N = 5-6 mice/genotype. Different letters indicate significant differences between groups, where significance is measured relative to the strain-specific wild type. P < 0.01 for all marked ‘b’; and P < 0.001 for all marked ‘c’ as analyzed by…
	Crisp1+/+	Crisp1-/-	Crisp2+/+	Crisp2-/-	Crisp4+/+	Crisp4-/-	Crisp1/4+/+	Crisp1/4-/-
Mouse 1	7.316	6.248	7.712	5.602	8.714	4.7	7.428	5.104
Mouse 2	7.604	5.914	8.238	5.99	7.102	3.24	7.32	5.192
Mouse 3	7.47	4.564	7.49	5.512	7.434	4.586	6.702	4.212
Mouse 4	7.296	6.424	7.386	6.146	6.332	3.65	7.176	4.045
Mouse 5	7.224	5.854	6.638	6.012	7.8625	4.852	7.386	4.6875
Mouse 6	7.378	5.852	7.222	6.366	8.125	4.1	7.43	3.966
MEAN	7.38133	5.80933	7.44767	5.938	7.59492	4.188	7.24033	4.88056
SD	0.136936	0.653585	0.530392	0.325269	0.832917	0.641457	0.28025	0.341789

## Sheet: Fig. 4
Figure 4. Qualitative and quantitative analysis of the population-averaged flagellar energetics and beat pattern across sperm from Crisp wild type and knock out mice.
A) Analysis of flagellar amplitude along the different regions of flagella starting in the mid-piece (24 µm), principal piece (60 µm) and end piece (110 µm) of sperm from wild type and knock out mice. Data analyzed by two-way ANOVA (± SD) on the mean sperm value from individual mice across genotypes. Please refer to Supplementary Table 2 and 2.1 for all the possible interactions between wild type…
	CRISP1 WT			CRISP1 KO			CRISP2 WT			CRISP2 KO			CRISP4 WT			CRISP4 KO			CRISP1/4 WT			CRISP1/4 KO
	Midpiece	Principal	End piece	Midpiece	Principal	End piece	Midpiece	Principal	End piece	Midpiece	Principal	End piece	Midpiece	Principal	End piece	Midpiece	Principal	End piece	Midpiece	Principal	End piece	Midpiece	Principal	End piece
Mouse 1	0.122953	0.190644	0.289325	0.0527119	0.120448	0.243447	0.0973831	0.197721	0.302392	0.0326858	0.135718	0.217182	0.0990148	0.216321	0.316126	0.0324211	0.133127	0.170562	0.110849	0.194045	0.288186	0.0861371	0.205144	0.302559
Mouse 2	0.0916582	0.22103	0.339099	0.0576226	0.166446	0.23609	0.137984	0.227084	0.33351	0.0385965	0.144775	0.204497	0.112285	0.22742	0.328328	0.0300512	0.105727	0.217859	0.128868	0.258483	0.365112	0.111803	0.236988	0.32338
Mouse 3	0.0923702	0.234051	0.31574	0.0520848	0.100776	0.187837	0.132412	0.256167	0.38964	0.0311335	0.181507	0.244887	0.101195	0.224216	0.350004	0.0248403	0.0998621	0.153057	0.160868	0.277539	0.426654	0.137412	0.245646	0.409903
Mouse 4	0.102384	0.212417	0.361112	0.0452613	0.0896513	0.149724	0.127998	0.166914	0.310215	0.0291794	0.169828	0.233357	0.0884659	0.20662	0.322883	0.0353566	0.0906638	0.149541	0.100876	0.226281	0.35358	0.151258	0.307359	0.388561
Mouse 5	0.0945681	0.198065	0.350768	0.0520242	0.081187	0.164276	0.126193	0.248938	0.357087	0.0313041	0.12121	0.19929	0.0875835	0.185167	0.261057	0.0338162	0.0998792	0.172309	0.0977901	0.234904	0.340655	0.161164	0.235555	0.350607
Mouse 6	0.10438	0.207102	0.483453	0.0532039	0.109247	0.222963	0.13402	0.288994	0.420835	0.0367694	0.15806	0.262596	0.145953	0.250461	0.457261	0.0308546	0.112125	0.154982	0.113908	0.220078	0.360449	0.122638	0.219839	0.350565
B) Analysis of effective power dissipation per beat cycle along the different regions of the flagella – mid-piece, principal piece and end piece across wild type and knock out mice. Data presented is from a total number of 25-30 sperm/genotype. N = 5-6 mice/genotype. Data analyzed by two-way ANOVA (± SD) on the mean sperm value from individual mouse genotypes. Comparison are between sperm from wi…
	CRISP1 WT			CRISP1 KO			CRISP2 WT			CRISP2 KO			CRISP4 WT			CRISP4 KO			CRISP1/4 WT			CRISP1/4 KO
	Midpiece	Principal	End piece	Midpiece	Principal	End piece	Midpiece	Principal	End piece	Midpiece	Principal	End piece	Midpiece	Principal	End piece	Midpiece	Principal	End piece	Midpiece	Principal	End piece	Midpiece	Principal	End piece
Mouse 1	1.42674	4.00228	5.42331	0.600131	1.52373	2.54421	1.73728	4.96293	5.64425	0.582076	2.67049	3.73528	1.42722	3.40228	5.02331	0.21941	1.53647	2.91132	1.58364	4.89506	5.43705	1.24062	1.89079	2.00765
Mouse 2	1.5837	4.056	5.70204	0.606253	1.59092	2.37121	1.57715	3.30446	5.26502	0.28452	2.46284	3.92512	1.52453	4.15011	5.25789	0.252235	1.71268	3.50444	1.39372	3.96025	4.70918	1.09065	1.74303	2.32501
Mouse 3	1.64475	3.86309	4.94498	0.471975	1.45079	2.00765	1.35159	4.0575	5.4888	0.483941	2.57982	3.00012	1.53023	4.26309	4.94498	0.162685	1.29172	2.40059	1.55395	4.12672	5.1245	1.2106	2.12595	3.14165
Mouse 4	1.41718	3.52414	5.22998	0.563032	1.55721	2.32501	1.79833	4.83436	5.49518	0.594884	2.81751	3.41165	1.67355	3.64214	5.22998	0.291943	1.45213	2.61989	1.63297	3.61435	5.2791	1.44878	2.42291	2.48006
Mouse 5	1.63874	4.49165	5.80138	0.472385	1.96242	3.31987	1.58297	4.78242	5.25329	0.588383	2.59555	3.57487	1.97331	4.91315	5.35197	0.274601	1.85926	3.11229	1.44374	3.86515	5.82458	0.895937	2.13361	2.95289
Mouse 6	1.48538	4.24425	5.86619	0.6415	1.42171	2.6239	1.45912	4.65707	4.61854	0.601197	1.53309	2.83522	1.71875	4.1053	5.501	0	0	0	1.52352	4.36787	5.24681	1.07594	2.15278	3.01013

## Sheet: Fig. 5
Figure 5. Mathematical estimation of flagellar kinema tics of sperm across multiple genotypes.
A) The average hydrodynamic dissipation rate of spermatozoa from individual mouse strains as a function of genotype. The data presented is from a total number of 25-30 sperm/genotype. N = 5-6 mice/genotype. Data analyzed by two-way ANOVA (± SD) on the mean sperm value from individual mouse across genotype. For all the possible interactions between wild type vs. knock out genotype please refer to …
	Crisp1+/+	Crisp1-/-	Crisp2+/+	Crisp2-/-	Crisp4+/+	Crisp4-/-	Crisp1/4+/+	Crisp1/4-/-
Mouse 1	165.486	44.3848	147.352	75.5616	181.208	76.7753	151.27	51.3868
Mouse 2	137.628	66.2961	181.71	67.9463	150.134	43.66	157.539	88.5919
Mouse 3	152.968	46.6698	167.978	41.1684	151.311	57.1996	148.727	50.5359
Mouse 4	144.367	42.115	84.0557	64.7235	129.888	65.1183	144.001	73.8608
Mouse 5	144.367	66.4501	131.879	77.6572	171.245	39.2137	151.048	61.4573
Mouse 6	142.24	42.8258	195.745	85.8785	144.184	40.249	130.482	34.348
MEAN	147.843	51.4569	151.453	68.8226	154.662	53.7027	147.178	60.0301
SD	9.97442	11.6593	40.2311	15.4706	18.6276	15.2753	9.27719	19.1495
B) The calculated net progressive velocity (µm/sec) of sperm plus or minus the presence of individual CRISP genes. Data presented is from a total of 25-30 sperm/genotype. N = 5-6 mice/genotype, *P < 0.05, **P < 0.01 as analyzed by unpaired Student t test. Data presented as mean ± S.D.
	Crisp1+/+	Crisp1-/-	Crisp2+/+	Crisp2-/-	Crisp4+/+	Crisp4-/-	Crisp1/4+/+	Crisp1/4-/-
Mouse 1	3.092	2.724	3.02	2.562	2.942	3.584	3.374	2.09
Mouse 2	2.816	2.462	2.764	2.782	3.154	4.036	2.762	3.536
Mouse 3	4.004	1.712	3.586	2.796	3.398	5.438	3.638	3.026
Mouse 4	3.146	2.37	3.244	2.506	3.004	4.712	3.684	3.36
Mouse 5	3.244	2.032	3.2575	2.362	3.445	5.342	3.94	2.608
Mouse 6	3.65	2.16667	3.1075	2.618	4.0625	4.0625	3.8125	2.8975
Mean	3.32533	2.24444	3.16317	2.60433	3.33425	4.52908	3.53508	2.91958
SD	0.428634	0.35433	0.274645	0.166538	0.410388	0.758213	0.423625	0.523649

## Sheet: Fig. 6
Fig. 6 Effects of recombinant epididymal CRISPs on sperm from Crisp1 and Crisp4 wild type and knock out mice.
B) Analysis of flagellar amplitude along the different regions of flagella (mid-piece, principal piece and end piece) in sperm from Crisp1 wild type and knock out mice before and after exposure to 1 μM recombinant CRISP1 protein.
	Wild type			WT - with CRISP1			CRISP1-/-			CRISP1-/- with CRISP1
	Mean	SEM	N	Mean	SEM	N	Mean	SEM	N	Mean	SEM	N
Mid-piece	0.0956	0.008	15	0.11	0.008	15	0.058	0.007	15	0.097	0.075	15
Principal piece	0.245	0.01	15	0.28	0.05	15	0.116	0.018	15	0.301	0.03	15
End piece	0.39	0.016	15	0.392	0.03	15	0.2	0.029	15	0.392	0.035	15
C) Analysis of power dissipation (10^-12J/s) along the different regions of flagella (mid-piece, principal piece and end piece) in sperm from Crisp1 wild type and knock out mice before and after exposure to 1 μM recombinant CRISP1 protein. The data presented is from a total number of 10-15 sperm/genotype. **** indicates P < 0.0001 as analyzed by two-way ANOVA ± S.E.M.
	Wild type			WT - with CRISP1			CRISP1-/-			CRISP1-/- with CRISP1
	Mean	SEM	N	Mean	SEM	N	Mean	SEM	N	Mean	SEM	N
Mid-piece	1.57	0.2	15	1.84	0.6	15	0.6	0.3	15	1.08	0.58	15
Principal piece	5.08	0.01	15	5.76	0.01	15	1.5	0.25	15	4.8	0.3	15
End piece	5.9	0.23	15	5.39	0.27	15	3.14	0.47	15	4.67	0.32	15
E) Analysis of flagellar amplitude along the different regions of flagella (mid-piece, principal piece and end piece) in sperm from Crisp4 wild type and knock out mice before and after exposure to 1 μM recombinant CRISP4 protein.
	Wild type			WT - with CRISP1			CRISP1-/-			CRISP1-/- with CRISP1
	Mean	SEM	N	Mean	SEM	N	Mean	SEM	N	Mean	SEM	N
Mid-piece	0.0896	0.0041	25	0.085	0.007	15	0.079	0.02	15	0.0753	0.0079	15
Principal piece	0.2225	0.0076	25	0.216	0.018	15	0.213	0.02	15	0.223	0.017	15
End piece	0.4152	0.011	25	0.39	0.029	15	0.417	0.029	15	0.379	0.0222	15
F) Analysis of power dissipation (10^-12J/s) along the different regions of flagella (mid-piece, principal piece and end piece) in sperm from Crisp4 wild type and knock out mice before and after exposure to1 μM recombinant CRISP4 protein. The data presented is from a total number of 10-15 sperm/genotype. **** indicates P < 0.0001 as analyzed by two-way ANOVA ± S.E.M
	Wild type			WT - with CRISP1			CRISP1-/-			CRISP1-/- with CRISP1
	Mean	SEM	N	Mean	SEM	N	Mean	SEM	N	Mean	SEM	N
Mid-piece	1.57	0.2	15	0.994	0.093	15	0.35	0.08	15	0.994	0.093	15
Principal piece	5.08	0.54	15	5.32	0.27	15	1.02	0.32	15	5.32	0.27	15
End piece	5.9	0.23	15	5.58	0.334	15	2.61	0.39	15	4.78	0.334	15

## Sheet: Supp. Fig. 4
Supplementary Figure 4: LIVE/DEAD staining analysis of sperm from Crisp1/4 mice colonies.
A) Percentage of motile sperm from Crisp1/4 wild type (WT; orange) and knock out (KO; light orange) mice measured at 0 to 60 mins post-retrieval from the cauda epididymis and staining with LIVE/DEADTM staining kit. A minimum of 200 sperm were measured from each mouse (N = 3 mice/genotype). Different super-script letter indicates statistically significant differences between groups. P < 0.0001 as …
Genotype	0 mins			10 mins			30 mins			45 mins			60 mins
Crisp1/4+/+	96	90	94	95	91	94	80	85	81	84	86	88	85	81	80
Crisp1/4-/-	90	94	93	64	60	65	54	53	59	35	27	38	27	23	30
B) Percentage of live-stained sperm from Crisp1/4 wild type (orange) and knock out (light orange) mice measured at intervals from 0 to 60 mins. A minimum of 200 sperm were measured from each mouse (N = 3 mice/genotype). Different super-script letter indicates statistically significant differences between groups. P < 0.0001 as analyzed by two-way ANOVA.
Genotype	0 mins			10 mins			30 mins			45 mins			60 mins
Crisp1/4+/+	95	92	86	96	94	88	80	91	95	91	93	86	90	82	92
Crisp1/4-/-	97	84	91	87	98	89	92	85	87	86	92	93	86	97	90

## Sheet: Supp. Fig 5
Supplementary Figure 5: Statistical analysis of investigated sperm motility parameters. Sperm from Crisp wild type (dotted blue line) and knock out (bold red line) mice strains were evaluated for (A) flagellar amplitude along different regions of the flagella, (B) energy dissipation along different regions of the flagella, (C) POF, (D) net energy dissipated and (E) projected net progressive veloc…
Strain	KO or WT	Amplitude			Averaged Energy Dissipation			Net Power dissipated per cycle	Primary oscillating freq (POF)	Estimated straight line Velocity
		Midpiece	Principal	End piece	Midpiece	Principal	End piece
CRISP1	WT	0.122953	0.190644	0.289325	1.42674	4.00228	5.42331	6.20224e-14	7.316	3.092
CRISP1	WT	0.0916582	0.22103	0.339099	1.5837	4.056	5.70204	6.63941e-14	7.604	2.816
CRISP1	WT	0.0923702	0.234051	0.31574	1.64475	3.86309	4.94498	6.2512e-14	7.47	3.884
CRISP1	WT	0.102384	0.212417	0.361112	1.41718	3.52414	5.22998	4.06638e-14	7.296	3.146
CRISP1	WT	0.0945681	0.198065	0.350768	1.63874	4.49165	5.80138	6.56016e-14	7.224	3.244
CRISP1	WT	0.10438	0.207102	0.483453	1.48538	4.24425	5.86619	5.8337e-14	7.378	3.65
CRISP1	KO	0.0527119	0.120448	0.243447	0.600131	1.52373	2.54421	2.2644e-14	6.248	2.724	\
CRISP1	KO	0.0576226	0.166446	0.23609	0.606253	1.59092	2.37121	2.34923e-14	5.914	2.462
CRISP1	KO	0.0520848	0.100776	0.187837	0.471975	1.45079	2.00765	2.13489e-14	4.564	1.712
CRISP1	KO	0.0452613	0.0896513	0.149724	0.563032	1.55721	2.32501	2.28038e-14	6.424	2.37
CRISP1	KO	0.0520242	0.081187	0.164276	0.472385	1.96242	3.31987	2.41592e-14	5.854	2.032
CRISP1	KO	0.0532039	0.109247	0.222963	0.6415	1.42171	2.6239	2.3707e-14	5.852	2.166
CRISP2	WT	0.0973831	0.197721	0.302392	1.73728	4.96293	5.64425	5.33269e-14	7.712	3.02
CRISP2	WT	0.137984	0.227084	0.33351	1.57715	3.30446	5.26502	5.48828e-14	8.238	2.764
CRISP2	WT	0.132412	0.256167	0.38964	1.35159	4.0575	5.4888	6.8904e-14	7.49	3.586
CRISP2	WT	0.127998	0.166914	0.310215	1.79833	4.83436	5.49518	4.13056e-14	7.386	3.244
CRISP2	WT	0.126193	0.248938	0.357087	1.58297	4.78242	5.25329	5.55092e-14	6.638	3.2575
CRISP2	WT	0.13402	0.288994	0.420835	1.45912	4.65707	4.61854	5.32025e-14	7.222	3.1075
CRISP2	KO	0.0326858	0.135718	0.217182	0.582076	2.67049	3.73528	3.83342e-14	5.602	2.562
CRISP2	KO	0.0385965	0.144775	0.204497	0.28452	2.46284	3.92512	3.27138e-14	5.99	2.782
CRISP2	KO	0.0311335	0.181507	0.244887	0.483941	2.57982	3.00012	2.75432e-14	5.512	2.796
CRISP2	KO	0.0291794	0.169828	0.233357	0.594884	2.81751	3.41165	4.02428e-14	6.146	2.506
CRISP2	KO	0.0313041	0.12121	0.19929	0.588383	2.59555	3.57487	3.58812e-14	6.012	2.362
CRISP2	KO	0.0367694	0.15806	0.262596	0.601197	1.53309	2.83522	2.90187e-14	6.366	2.618
CRISP4	WT	0.0990148	0.216321	0.316126	1.42722	3.40228	5.02331	6.96007e-14	8.714	2.942
CRISP4	WT	0.112285	0.22742	0.328328	1.52453	4.15011	5.25789	5.64868e-14	7.102	3.154
CRISP4	WT	0.101195	0.224216	0.350004	1.53023	4.26309	4.94498	5.28361e-14	7.434	3.398
CRISP4	WT	0.0884659	0.20662	0.322883	1.67355	3.64214	5.22998	6.8927e-14	6.332	3.004
CRISP4	WT	0.0875835	0.185167	0.261057	1.97331	4.91315	5.35197	4.96246e-14	7.8625	3.445
CRISP4	WT	0.145953	0.250461	0.457261	1.71875	4.1053	5.501	5.98382e-14	8.125	4.0625
CRISP4	KO	0.0324211	0.133127	0.170562	0.21941	1.53647	2.91132	2.45971e-14	4.7	3.584
CRISP4	KO	0.0300512	0.105727	0.217859	0.252235	1.71268	3.50444	2.81369e-14	3.24	4.036
CRISP4	KO	0.0248403	0.0998621	0.153057	0.162685	1.29172	2.40059	2.39243e-14	4.586	5.438
CRISP4	KO	0.0353566	0.0906638	0.149541	0.291943	1.45213	2.61989	1.56409e-14	3.65	4.712
CRISP4	KO	0.0338162	0.0998792	0.172309	0.274601	1.85926	3.11229	2.26317e-14	4.852	5.342
CRISP4	KO	0.0308546	0.112125	0.154982	0	0	0	2.68872e-14	4.108	4.0625
CRISP1/4	WT	0.100787	0.211241	0.331209	1.58364	4.89506	5.43705	6.60224e-14	7.428	3.374
CRISP1/4	WT	0.0624122	0.136885	0.26011	1.39372	3.96025	4.70918	7.03941e-14	7.32	2.762
CRISP1/4	WT	0.0946014	0.174281	0.282556	1.55395	4.12672	5.1245	6.2512e-14	6.702	3.638
CRISP1/4	WT	0.0918985	0.197068	0.301963	1.63297	3.61435	5.2791	2.26638e-14	7.176	3.684
CRISP1/4	WT	0.0454802	0.169385	0.251251	1.44374	3.86515	5.82458	4.80773e-14	7.386	3.94
CRISP1/4	WT	0.107096	0.218777	0.343907	1.52352	4.36787	5.24681	7.00209e-14	7.43	3.8125
CRISP1/4	KO	0.0519409	0.111702	0.196275	1.24062	1.89079	2.00765	2.93542e-14	5.104	2.09
CRISP1/4	KO	0.109796	0.191427	0.311744	1.09065	1.74303	2.32501	3.7618e-14	5.192	3.536
CRISP1/4	KO	0.0725257	0.199986	0.288897	1.2106	2.12595	3.14165	2.50441e-14	4.212	3.026
CRISP1/4	KO	0.0617105	0.178568	0.267939	1.44878	2.42291	2.48006	1.56409e-14	4.045	3.36
CRISP1/4	KO	0.0911236	0.199918	0.312353	0.895937	2.13361	2.95289	2.89287e-14	4.6875	2.608
CRISP1/4	KO	0.0309838	0.101651	0.16955	1.07594	2.15278	3.01013	2.05989e-14	3.966	2.8975

## Sheet: Supp. Fig 6
Supplementary Figure 6. Effects of 1 μM recombinant CRISP proteins on the calculated primary oscillating frequency (POF) for sperm from wild type and Crisp knock out mice.
A) The data presented is 10-15 sperm/genotype. Different letters indicate significant differences between groups, where significance is measured relative to the wild type (black bar). P < 0.01 for all marked ‘b’; and P < 0.001 for all marked ‘c’ as determined using a two-way ANOVA. The light red colour bars represent Crisp1 knock out mice data and light red colour with dotted bar represent Crisp1…
	Wild type	Crisp1-/-	Crisp1-/- with rec. CRISP1	Crisp4-/-	Crisp4-/- with rec. CRISP4
	7.72	5.5	6.94	2.12	7.97
	7.34	6.17	6.85	5.82	6.78
	7.07	5.67	5.95	4.98	7.61
	8.01	6.38	7.54	4.48	7.28
	7.01	6.42	5.93	3.17	6.53
	8.33	7.42	7.28	4.38	7.96
	7.57	5.31	7.83	4.07	5.49
	7.38	6.81	7.52	5.37	6.39
	8.65	5.77	7.52	2.55	8.95
	6.51	5.85	5.88	4.78	5.55
		5.91	7.13	4	4.08
		4.34		5.87	6.45
		4.17			5.21
		6.64
		4.76
		6.31
		3.84
Mean	7.559	5.72176	6.94273	4.29917	6.63462
SD	0.611154	0.952954	0.68147	1.1506	1.28413
B) The data presented is 10-15 sperm/genotype. Different letters indicate significant differences between groups, where significance is measured relative to the wild type (black bar). P < 0.01 for all marked ‘b’; and P < 0.001 for all marked ‘c’ as determined using a two-way ANOVA. The light red colour bars represent Crisp1 knock out mice data and light red colour with yellow dotted bar represent…
	Wild type	Crisp1-/-	Crisp1-/- with rec. CRISP4	Crisp4-/-	Crisp4-/- with rec. CRISP1
	7.72	5.5	4.34	2.12	3.42
	7.34	5.17	5.71	5.82	1.5
	7.07	5.67	3.64	4.98	4.48
	8.01	6.38	4.76	4.48	3.23
	7.01	6.42	4.31	3.17	6.56
	8.33	7.42	3.84	4.38	4.38
	7.57	5.31	5.77	4.07	4.07
	7.38	6.81	7.78	5.37	5.37
	8.65	5.77	5.76	2.55	2.55
	6.51	5.85	4.65	4.78	4.78
		2.91	4.83	4
		4.34		5.87
		4.17
		3.64
		4.76
		6.31
		3.84
Mean	7.559	5.31	5.03545	4.29917	4.034
SD	0.611154	1.18868	1.11621	1.1506	1.36707
C) The data presented is 10-15 sperm/genotype. Different letters indicate significant differences between groups, where significance is measured relative to the Crisp1/4 wild type (intense orange bar). P < 0.01 for all marked ‘b’ as determined using a two-way ANOVA. The light orange colour bar represent Crisp1/4 knock out mice data and light orange colour with red dotted bar represent Crisp1/4 kn…
	Crisp1/4+/+	Crisp1/4-/-	Crisp1/4-/- with rec. CRISP1	Crisp1/4-/- with rec. CRISP4	Crisp1/4-/- with rec. CRISP1 and 4
	8.09	4.9	4.38	4.07	4.98
	7.9	6.09	4.07	5.8	5.37
	6.4	3.5	5.37	3.3	5.38
	7.97	4.78	6.55	4	4.07
	6.78	6.25	4.78	6.01	5.37
	7.61	7.59	5.82	3.49	5.55
	7.28	5.97	4.98	4.08	4.78
	8.95	5.71	4.48	5.45	5.03
	5.55	3.08	3.17	4.06	5.23
	5.21	3.61	6.38	3.41	7.01
	6.53	4.66		5.38
	7.96	7.12		4.98
	3.49	6.41
	4.08
Mean	6.7	5.35923	4.998	4.5025	5.277
SD	1.55002	1.35167	1.00168	0.92783	0.704344

## Sheet: Supp. Fig 7
Supplementary Figure 7. Effects of 1 μM recombinant CRISP4 protein on sperm from Crisp1 knock out mice and vice versa.
B) Analysis of flagellar amplitude along the different regions of flagella (mid-piece, principal piece and end piece) in sperm from Crisp1 and Crisp4 knock out mice before and after exposure to recombinant CRISP4 and CRISP1 protein, respectively.
	WT			Crisp1-/-			Crisp1-/- with CRISP4			Crisp4-/-			Crisp4-/- with CRISP1
	Mean	SEM	N	Mean	SEM	N	Mean	SEM	N	Mean	SEM	N	Mean	SEM	N
Mid-piece	0.0896	0.0041	25	0.058	0.007	15	0.049	0.01	15	0.0375	0.0079	15	0.045	0.01	15
Principal piece	0.2025	0.0076	25	0.116	0.018	15	0.12	0.02	15	0.15	0.017	15	0.17	0.011	15
End piece	0.3215	0.011	25	0.2	0.029	15	0.17	0.029	15	0.16	0.0222	15	0.19	0.03	15
C) Analysis of power dissipation (10-12 J/s) along the different regions of flagella (mid-piece, principal piece and end piece) in sperm from Crisp1 and Crisp4 knock out mice before and after exposure to recombinant CRISP4 and CRISP1 protein, respectively. The data presented is from a total number of 10-15 sperm/genotype. **** indicates P < 0.0001 as analyzed by two-way ANOVA ± S.E.M
	Mean	SEM	N	Mean	SEM	N	Mean	SEM	N	Mean	SEM	N	Mean	SEM	N
Mid-piece	1.57	0.2	25	0.6	0.3	15	0.47	0.4	15	0.35	0.08	15	0.41	0.08	15
Principal piece	4.17	0.0076	25	1.5	0.25	15	1.23	0.19	15	1.02	0.32	15	1.43	0.6	15
End piece	5.4	0.446	25	3.14	0.47	15	2.99	0.3	15	3.33	0.39	15	3.6	0.5	15

## Sheet: Supp. Fig 8
Supplementary Figure 8: Effects of recombinant epididymal CRISPs on sperm from wild type and Crisp1/4 double knock out mice.
B) Analysis of flagellar amplitude along the different regions of flagella (mid-piece, principal piece and end piece) in sperm from Crisp1/4 knock out mice before and after exposure to recombinant epididymal CRISPs, respectively.
	WT			Crisp1/4-/-			Crisp1/4-/- with CRISP1			Crisp1/4-/- with CRISP4			Crisp1/4-/- with CRISP1 and CRISP4
	Mean	SEM	N	Mean	SEM	N	Mean	SEM	N	Mean	SEM	N	Mean	SEM	N
Mid-piece	0.0896	0.0041	25	0.085	0.007	15	0.079	0.02	15	0.0753	0.0079	15	0.0756	0.01	15
Principal piece	0.2225	0.0076	25	0.216	0.018	15	0.213	0.02	15	0.223	0.017	15	0.218	0.011	15
End piece	0.4152	0.011	25	0.39	0.029	15	0.417	0.029	15	0.379	0.0222	15	0.39	0.03	15
C) Analysis of power dissipation (10-12 J/s) along the different regions of flagella (mid-piece, principal piece and end piece) in sperm from Crisp1/4 knock out mice before and after exposure to recombinant epididymal CRISPs.
	Mean	SEM	N	Mean	SEM	N	Mean	SEM	N	Mean	SEM	N	Mean	SEM	N
Mid-piece	1.57	0.2	25	1.03	0.15	15	1.2	0.114	15	1.28	0.21	15	1.32	0.076	10
Principal piece	4.17	0.0076	25	2.2	0.24	15	2.085	0.248	15	2.91	0.13	15	3.01	0.27	10
End piece	5.4	0.446	25	2.8	0.45	15	3.12	0.45	15	3.25	0.32	15	3.57	0.334	10
